# Supplementary material for: Extensive cellular multi-tasking within Bacillus subtilis biofilms
Source: mSystems. 2023 Aug 1;8(4):e00891-22. doi: 10.1128/msystems.00891-22 (PMC10469600; doi:10.1128/msystems.00891-22)
Supplement: TABLE S1 — Tab 1—Strains lists the primers, plasmids, and strains used in this study. Tab 2—Microscopy Data lists the strains from the study and indicates those for which microscopy images were taken. Tab 3—FC Data lists the strains for which flow cytometry plots are available and notes which Supplemental Figure they are included in. [file msystems.00891-22-s0007.xlsx]

## Sheet: Tab 1--Strains
Table S1. Primers, Plasmids, and Strains used in this study		Check back to see what's actually used in final manuscript
Primers used in this study
Primer Name	Description	Sequence (5' to 3')
ES731	PtapA insertion in lacA::mTurq (pES069) to construct pES070	gatcctagcatgcatgctagcctcagagttaaatggtattgc
ES732	PtapA insertion in lacA::mTurq (pES069) to construct pES070	tagttcctccttatgtgtcgactgtaaaacactgtaacttgatatg
ES735	Phag insertion in lacA::mTurq (pES069) to construct pES074	gatcctagcatgcatgctagcgaattgacgccccaaagc
ES736	Phag insertion in lacA::mTurq (pES069) to construct pES074	tagttcctccttatgtgtcgacctgaatatgttgttaaggcacg
ES737	PsspB insertion in lacA::mTurq (pES069) to construct pES076	ccgcggtaggatccgctagccaaacgagatacatgaactg
ES738	PsspB insertion in lacA::mTurq (pES069) to construct pES076	tagttcctccttatgtgtcgacctttttatttagtatggttggg
ES747	PppsA insertion in lacA::mTurq (pES069) to construct pES090	gatcctagcatgcatgctagcatagcgggagacctgttttc
ES748	PppsA insertion in lacA::mTurq (pES069) to construct pES090	tagttcctccttatgtgtcgacgttctcataataagaggataagaaaatgtag
ES749	PbacA insertion in lacA::mTurq (pES069) to construct pES088	gatcctagcatgcatgctagcaacaaagtttctaaattcctataattaaaaac
ES750	PbacA insertion in lacA::mTurq (pES069) to construct pES088	tagttcctccttatgtgtcgacatcttttaaaattttaagtaaattttatccag
ES751	PsboA insertion in lacA::mTurq (pES069) to construct pES094	gatcctagcatgcatgctagcttctgacacgtccttttc
ES752	PsboA insertion in lacA::mTurq (pES069) to construct pES094	tagttcctccttatgtgtcgacctttttttgtttttctagcagatc
ES753	PpksC insertion in lacA::mTurq (pES069) to construct pES084	gatcctagcatgcatgctagcatccttctgaatctattatcc
ES754	PpksC insertion in lacA::mTurq (pES069) to construct pES084	tagttcctccttatgtgtcgactccgattagtagatgtgtttc
ES755	PdhbA insertion in lacA::mTurq (pES069) to construct pES086	gatcctagcatgcatgctagcagacatactcagccttgc
ES756	PdhbA insertion in lacA::mTurq (pES069) to construct pES086	tagttcctccttatgtgtcgactcgctctaaatgccaaac
ES757	PcomQX insertion in lacA::mTurq (pES069) to construct pES098	gatcctagcatgcatgctagcaaagacttggaaacaagtc
ES758	PcomQX insertion in lacA::mTurq (pES069) to construct pES098	tagttcctccttatgtgtcgacgatccggacagaatctaaac
ES759	PsunA insertion in lacA::mTurq (pES069) to construct pES096	gatcctagcatgcatgctagcaacataaaaaagtaccttcttac
ES760	PsunA insertion in lacA::mTurq (pES069) to construct pES096	tagttcctccttatgtgtcgacccatttgtttgcaatccg
ES767	PsdpA insertion in lacA::mTurq (pES069) to construct pES078	gatcctagcatgcatgctagcttcaattctgggaacttttttaag
ES768	PsdpA insertion in lacA::mTurq (pES069) to construct pES078	tagttcctccttatgtgtcgacttgatgtagattacctcctc
ES771	PsrfAA insertion in lacA::mTurq (pES069) to construct pES092	gatcctagcatgcatgctagctgtaaattgcattcagcaataaaaaaag
ES772	PsrfAA insertion in lacA::mTurq (pES069) to construct pES092	tagttcctccttatgtgtcgactaatctttataagcagtgaacatg
ES773	PcomGA insertion in lacA::mTurq (pES069) to construct pES080	gatcctagcatgcatgctagcaacagcataatgaaaatggaatc
ES774	PcomGA insertion in lacA::mTurq (pES069) to construct pES080	tagttcctccttatgtgtcgacaacgcatattgtagaaaaagaag
ES775	PcomGA insertion in amyE::Ypet (pES045) to construct pES112	aagctgtcaaacatgagaattcaacagcataatgaaaatggaatc
ES776	PcomGA insertion in amyE::Ypet (pES045) to construct pES112	gtagttcctccttatgtaagcttaacgcatattgtagaaaaagaag
ES777	PtapA insertion in amyE::Ypet (pES045) to construct pES099	aagctgtcaaacatgagaattcctcagagttaaatggtattgc
ES778	PcomGA insertion in amyE::Ypet (pES045) to construct pES112	gtagttcctccttatgtaagctttgtaaaacactgtaacttgatatg
ES779	PbacA insertion in amyE::Ypet (pES045) to construct pES100	aagctgtcaaacatgagaattcaacaaagtttctaaattcctataattaaaaac
ES780	PbacA insertion in amyE::Ypet (pES045) to construct pES100	gtagttcctccttatgtaagcttatcttttaaaattttaagtaaattttatccag
ES781	PcomQX insertion in amyE::Ypet (pES045) to construct pES101	aagctgtcaaacatgagaattcaaagacttggaaacaagtc
ES782	PcomQX insertion in amyE::Ypet (pES045) to construct pES101	gtagttcctccttatgtaagcttgatccggacagaatctaaac
ES785	PdhbA insertion in amyE::Ypet (pES045) to construct pES103	aagctgtcaaacatgagaattcagacatactcagccttgc
ES786	PdhbA insertion in amyE::Ypet (pES045) to construct pES103	gtagttcctccttatgtaagctttcgctctaaatgccaaac
ES787	Phag insertion in amyE::Ypet (pES045) to construct pES104	aagctgtcaaacatgagaattcgaattgacgccccaaagc
ES788	Phag insertion in amyE::Ypet (pES045) to construct pES104	gtagttcctccttatgtaagcttctgaatatgttgttaaggcacg
ES789	PpksC insertion in amyE::Ypet (pES045) to construct pES105	aagctgtcaaacatgagaattcatccttctgaatctattatcc
ES790	PpksC insertion in amyE::Ypet (pES045) to construct pES105	gtagttcctccttatgtaagctttccgattagtagatgtgtttc
ES791	PppsA insertion in amyE::Ypet (pES045) to construct pES106	aagctgtcaaacatgagaattcatagcgggagacctgttttc
ES792	PppsA insertion in amyE::Ypet (pES045) to construct pES106	gtagttcctccttatgtaagcttgttctcataataagaggataagaaaatgtag
ES793	PsboA insertion in amyE::Ypet (pES045) to construct pES107	aagctgtcaaacatgagaattcttctgacacgtccttttc
ES794	PsboA insertion in amyE::Ypet (pES045) to construct pES107	gtagttcctccttatgtaagcttctttttttgtttttctagcagatc
ES795	PsdpA insertion in amyE::Ypet (pES045) to construct pES108	aagctgtcaaacatgagaattcttcaattctgggaacttttttaag
ES796	PsdpA insertion in amyE::Ypet (pES045) to construct pES108	gtagttcctccttatgtaagcttttgatgtagattacctcctc
ES797	PsrfAA insertion in amyE::Ypet (pES045) to construct pES109	aagctgtcaaacatgagaattctgtaaattgcattcagcaataaaaaaag
ES798	PsrfAA insertion in amyE::Ypet (pES045) to construct pES109	gtagttcctccttatgtaagctttaatctttataagcagtgaacatg
ES799	PsspB insertion in amyE::Ypet (pES045) to construct pES110	aagctgtcaaacatgagaattccaaacgagatacatgaactg
ES800	PsspB insertion in amyE::Ypet (pES045) to construct pES110	gtagttcctccttatgtaagcttctttttatttagtatggttggg
ES801	PsunA insertion in amyE::Ypet (pES045) to construct pES111	aagctgtcaaacatgagaattcaacataaaaaagtaccttcttac
ES802	PsunA insertion in amyE::Ypet (pES045) to construct pES111	gtagttcctccttatgtaagcttccatttgtttgcaatccg
ES825	PskfA insertion in lacA::mTurq (pES069) to construct pES114	gatcctagcatgcatgctagcacttcattcatttaaccaaag
ES826	PskfA insertion in lacA::mTurq (pES069) to construct pES114	tagttcctccttatgtgtcgaccaatttttgcatagagtctattg
ES997	RBS and mTurq insertion in lacA::erm (pDR183) to construct pES069	gctagcatctcgagtagtcgacacataaggaggaactactatggtatcaaaaggggaagagttg
ES998	RBS and mTurq insertion in lacA::erm (pDR183) to construct pES069	cccggggagctcatgaattctttgcctggcggcagtag
ES999	PaprE insertion in lacA::mTurq (pES069) to construct pES119	gtaggatcctagcatgcatgctagctctatcccttttctgtaaag
ES1000	PaprE insertion in lacA::mTurq (pES069) to construct pES119	tagtagttcctccttatgtgtcgacaaaaattcagagtagacttacttaaaag
ES1005	PskfA insertion in amyE::Ypet (pES045) to construct pES125	gataagctgtcaaacatgagaattcacttcattcatttaaccaaag
ES1006	PskfA insertion in amyE::Ypet (pES045) to construct pES125	tagtagttcctccttatgtaagcttcaatttttgcatagagtctattg
ES1007	PaprE insertion in amyE::Ypet (pES045) to construct pES126	gataagctgtcaaacatgagaattctctatcccttttctgtaaag
ES1008	PaprE insertion in amyE::Ypet (pES045) to construct pES126	tagtagttcctccttatgtaagcttaaaaattcagagtagacttacttaaaag
Plasmids used in this study
Plasmid	Genotype	Reference
pDR183	lacA::erm (amp)	Doan et al 2005
GL-FP-31	mTurquiose2	Garner lab collection
pES045	amyE::PspacC-Ypet (cam)	Yannarell et al. 2019
pES069	lacA::mTurq (erm)	This study
pES070	lacA::PtapA-mTurq (erm)	This study
pES074	lacA::Phag-mTurq (erm)	This study
pES076	lacA::PsspB-mTurq (erm)	This study
pES078	lacA::PsdpA-mTurq (erm)	This study
pES080	lacA::PcomG-mTurq (erm)	This study
pES084	lacA::PpksC-mTurq (erm)	This study
pES086	lacA::PdhbA-mTurq (erm)	This study
pES088	lacA::PbacA-mTurq (erm)	This study
pES090	lacA::PppsA-mTurq (erm)	This study
pES092	lacA::PsrfAA-mTurq (erm)	This study
pES094	lacA::PsboA-mTurq (erm)	This study
pES096	lacA::PsunA-mTurq (erm)	This study
pES098	lacA::PcomQX-mTurq (erm)	This study
pES114	lacA::PskfA-mTurq (erm)	This study
pES119	lacA::PaprE-mTurq (erm)	This study
pES099	amyE::PtapA-Ypet (cam)	This study
pES100	amyE::PbacA-Ypet (cam)	This study
pES101	amyE::PcomQX-Ypet (cam)	This study
pES103	amyE::PdhbA-Ypet (cam)	This study
pES104	amyE::Phag-Ypet (cam)	This study
pES105	amyE::PpksC-Ypet (cam)	This study
pES106	amyE::PppsA-Ypet (cam)	This study
pES107	amyE::PsboA-Ypet (cam)	This study
pES108	amyE::PsdpA-Ypet (cam)	This study
pES109	amyE::PsrfAA-Ypet (cam)	This study
pES110	amyE::PsspB-Ypet (cam)	This study
pES111	amyE::PsunA-Ypet (cam)	This study
pES112	amyE::PcomG-Ypet (cam)	This study
pES125	amyE::PskfA-Ypet (cam)	This study
pES126	amyE::PaprE-Ypet (cam)	This study
Strains used in this study
ES Strain name (Pseudonym)	SY/AS strain name	Bacterial species/strain	Genotype	Source (Reference)
ES3 = NCIB3610		Bacillus subtilis 3610	Wild type	Shank lab collection
747		Bacillus subtilis 3610	amyE::PspacC-mTurq (cam)	Shank lab collection
2035	SY231	Bacillus subtilis 3610	lacA::PdhbA-mTurq (erm)	This study
2055	SY249	Bacillus subtilis 3610	lacA::PsboA-mTurq (erm)	This study
2056	Sy249	Bacillus subtilis 3610	lacA::PpksC-mTurq (erm)	This study
2057	SY308	Bacillus subtilis 3610	lacA::PskfA-mTurq (erm)	This study
2059	SY252	Bacillus subtilis 3610	lacA::Phag-mTurq (erm)	This study
2060	SY309	Bacillus subtilis 3610	lacA::PaprE-mTurq (erm)	This study
2062	SY255	Bacillus subtilis 3610	lacA::PtapA-mTurq (erm)	This study
2063	SY250	Bacillus subtilis 3610	lacA::PppsA-mTurq (erm)	This study
2064	SY257	Bacillus subtilis 3610	lacA::PsrfAA-mTurq (erm)	This study
2089	AS 127	Bacillus subtilis 168	amyE::Phag-Ypet (cam)	This study
2090	AS 128	Bacillus subtilis 168	amyE::PtapA-Ypet (cam)	This study
2091	AS 129	Bacillus subtilis 168	amyE::PsdpA-Ypet (cam)	This study
2092	AS 130	Bacillus subtilis 168	amyE::PsspB-Ypet (cam)	This study
2093	AS 131	Bacillus subtilis 168	amyE::PcomGA-Ypet (cam)	This study
2095	AS 133	Bacillus subtilis 168	amyE::PpksC-Ypet (cam)	This study
2096	AS 134	Bacillus subtilis 168	amyE::PdhbA-Ypet (cam)	This study
2097	AS 135	Bacillus subtilis 168	amyE::PbacA-Ypet (cam)	This study
2098	AS 136	Bacillus subtilis 168	amyE::PppsA-Ypet (cam)	This study
2099	AS 137	Bacillus subtilis 168	amyE::PsrfAA-Ypet (cam)	This study
2100	AS 138	Bacillus subtilis 168	amyE::PsboA-Ypet (cam)	This study
2101	AS 139	Bacillus subtilis 168	amyE::PsunA-Ypet (cam)	This study
2102	AS 140	Bacillus subtilis 168	amyE::PcomQX-Ypet (cam)	This study
2106	AS 141	Bacillus subtilis 3610	amyE::Phag-Ypet (cam)	This study
2107	AS 142	Bacillus subtilis 3610	amyE::PtapA-Ypet (cam)	This study
2108	AS 143	Bacillus subtilis 3610	amyE::PsdpA-Ypet (cam)	This study
2109	AS 144	Bacillus subtilis 3610	amyE::PsspB-Ypet (cam)	This study
2110	AS 145	Bacillus subtilis 3610	amyE::PcomGA-Ypet (cam)	This study
2112	AS 147	Bacillus subtilis 3610	amyE::PpksC-Ypet (cam)	This study
2113	AS 148	Bacillus subtilis 3610	amyE::PdhbA-Ypet (cam)	This study
2114	AS 149	Bacillus subtilis 3610	amyE::PbacA-Ypet (cam)	This study
2115	AS 150	Bacillus subtilis 3610	amyE::PppsA-Ypet (cam)	This study
2116	AS 151	Bacillus subtilis 3610	amyE::PsrfAA-Ypet (cam)	This study
2117	AS 152	Bacillus subtilis 3610	amyE::PsboA-Ypet (cam)	This study
2118	AS 153	Bacillus subtilis 3610	amyE::PsunA-Ypet (cam)	This study
2119	AS 154	Bacillus subtilis 3610	amyE::PcomQX-Ypet (cam)	This study
2142	SY297; AS 158	Bacillus subtilis 3610	amyE::PskfA-Ypet (cam)	This study
2143	SY298; AS 159	Bacillus subtilis 3610	amyE::PaprE-Ypet (cam)	This study
2157	SY256	Bacillus subtilis 3610	lacA::PsdpA-mTurq (erm)	This study
2170	SY248	Bacillus subtilis 3610	lacA::PcomQX-mTurq (erm)	This study
2171	SY253	Bacillus subtilis 3610	lacA::PcomGA-mTurq (erm)	This study
2172	SY254	Bacillus subtilis 3610	lacA::PsspB-mTurq (erm)	This study
2174	SY302	Bacillus subtilis 3610	lacA::PbacA-mTurq (erm)	This study
2184	SY311	Bacillus subtilis 3610	amyE::PtapA-Ypet (cam); lacA::Phag-mTurq (erm)	This study
2185	SY312	Bacillus subtilis 3610	amyE::PtapA-Ypet (cam); lacA::PdhbA-mTurq (erm)	This study
2186	SY313	Bacillus subtilis 3610	amyE::PtapA-Ypet (cam); lacA::PsdpA-mTurq (erm)	This study
2187	SY314	Bacillus subtilis 3610	amyE::PtapA-Ypet (cam); lacA::PsspB-mTurq (erm)	This study
2188	SY315	Bacillus subtilis 3610	amyE::PtapA-Ypet (cam); lacA::PcomGA-mTurq (erm)	This study
2190	SY317	Bacillus subtilis 3610	amyE::PtapA-Ypet (cam); lacA::PpksC-mTurq (erm)	This study
2191	SY318	Bacillus subtilis 3610	amyE::PtapA-Ypet (cam); lacA::PbacA-mTurq (erm)	This study
2192	SY319	Bacillus subtilis 3610	amyE::PtapA-Ypet (cam); lacA::PppsA-mTurq (erm)	This study
2193	SY320	Bacillus subtilis 3610	amyE::PtapA-Ypet (cam); lacA::PsrfAA-mTurq (erm)	This study
2194	SY321	Bacillus subtilis 3610	amyE::PtapA-Ypet (cam); lacA::PsboA-mTurq (erm)	This study
2195	SY322	Bacillus subtilis 3610	amyE::PtapA-Ypet (cam); lacA::PsunA-mTurq (erm)	This study
2196	SY323	Bacillus subtilis 3610	amyE::PtapA-Ypet (cam); lacA::PcomQX-mTurq (erm)	This study
2200	SY327	Bacillus subtilis 3610	amyE::PtapA-Ypet (cam); lacA::PskfA-mTurq (erm)	This study
2201	SY328	Bacillus subtilis 3610	amyE::PtapA-Ypet (cam); lacA::PaprE-mTurq (erm)	This study
2202	SY329	Bacillus subtilis 3610	amyE::PsspB-Ypet (cam); lacA::Phag-mTurq (erm)	This study
2203	SY330	Bacillus subtilis 3610	amyE::PsspB-Ypet (cam); lacA::PsdpA-mTurq (erm)	This study
2204	SY331	Bacillus subtilis 3610	amyE::PsspB-Ypet (cam); lacA::PcomGA-mTurq (erm)	This study
2206	SY333	Bacillus subtilis 3610	amyE::PsspB-Ypet (cam); lacA::PpksC-mTurq (erm)	This study
2207	SY334	Bacillus subtilis 3610	amyE::PsspB-Ypet (cam); lacA::PdhbA-mTurq (erm)	This study
2208	SY335	Bacillus subtilis 3610	amyE::PsspB-Ypet (cam); lacA::PbacA-mTurq (erm)	This study
2209	SY336	Bacillus subtilis 3610	amyE::PsspB-Ypet (cam); lacA::PppsA-mTurq (erm)	This study
2210	SY337	Bacillus subtilis 3610	amyE::PsspB-Ypet (cam); lacA::PsrfAA-mTurq (erm)	This study
2211	SY338	Bacillus subtilis 3610	amyE::PsspB-Ypet (cam); lacA::PsboA-mTurq (erm)	This study
2212	SY339	Bacillus subtilis 3610	amyE::PsspB-Ypet (cam); lacA::PsunA-mTurq (erm)	This study
2213	SY340	Bacillus subtilis 3610	amyE::PsspB-Ypet (cam); lacA::PcomQX-mTurq (erm)	This study
2217	SY344	Bacillus subtilis 3610	amyE::PsspB-Ypet (cam); lacA::PskfA-mTurq (erm)	This study
2218	SY345	Bacillus subtilis 3610	amyE::PsspB-Ypet (cam); lacA::PaprE-mTurq (erm)	This study
2219	SY346	Bacillus subtilis 3610	amyE::Phag-Ypet (cam); lacA::PsdpA-mTurq (erm)	This study
2220	SY347	Bacillus subtilis 3610	amyE::Phag-Ypet (cam); lacA::PdhbA-mTurq (erm)	This study
2221	SY348	Bacillus subtilis 3610	amyE::Phag-Ypet (cam); lacA::PcomGA-mTurq (erm)	This study
2223	SY350	Bacillus subtilis 3610	amyE::Phag-Ypet (cam); lacA::PpksC-mTurq (erm)	This study
2224	SY351	Bacillus subtilis 3610	amyE::Phag-Ypet (cam); lacA::PbacA-mTurq (erm)	This study
2225	SY352	Bacillus subtilis 3610	amyE::Phag-Ypet (cam); lacA::PppsA-mTurq (erm)	This study
2226	SY353	Bacillus subtilis 3610	amyE::Phag-Ypet (cam); lacA::PsrfAA-mTurq (erm)	This study
2227	SY354	Bacillus subtilis 3610	amyE::Phag-Ypet (cam); lacA::PsboA-mTurq (erm)	This study
2228	SY355	Bacillus subtilis 3610	amyE::Phag-Ypet (cam); lacA::PsunA-mTurq (erm)	This study
2229	SY356	Bacillus subtilis 3610	amyE::Phag-Ypet (cam); lacA::PcomQX-mTurq (erm)	This study
2233	SY360	Bacillus subtilis 3610	amyE::Phag-Ypet (cam); lacA::PskfA-mTurq (erm)	This study
2234	SY361	Bacillus subtilis 3610	amyE::Phag-Ypet (cam); lacA::PaprE-mTurq (erm)	This study
2235	SY362	Bacillus subtilis 3610	amyE::PsdpA-Ypet (cam); lacA::PdhbA-mTurq (erm)	This study
2236	SY363	Bacillus subtilis 3610	amyE::PsdpA-Ypet (cam); lacA::PcomGA-mTurq (erm)	This study
2238	SY365	Bacillus subtilis 3610	amyE::PsdpA-Ypet (cam); lacA::PpksC-mTurq (erm)	This study
2239	SY366	Bacillus subtilis 3610	amyE::PsdpA-Ypet (cam); lacA::PbacA-mTurq (erm)	This study
2240	SY367	Bacillus subtilis 3610	amyE::PsdpA-Ypet (cam); lacA::PppsA-mTurq (erm)	This study
2241	SY368	Bacillus subtilis 3610	amyE::PsdpA-Ypet (cam); lacA::PsrfAA-mTurq (erm)	This study
2242	SY369	Bacillus subtilis 3610	amyE::PsdpA-Ypet (cam); lacA::PsboA-mTurq (erm)	This study
2243	SY370	Bacillus subtilis 3610	amyE::PsdpA-Ypet (cam); lacA::PsunA-mTurq (erm)	This study
2244	SY371	Bacillus subtilis 3610	amyE::PsdpA-Ypet (cam) ; lacA::PcomQX-mTurq (erm)	This study
2248	SY375	Bacillus subtilis 3610	amyE::PsdpA-Ypet (cam); lacA::PskfA-mTurq (erm)	This study
2249	SY376	Bacillus subtilis 3610	amyE::PsdpA-Ypet (cam); lacA::PaprE-mTurq (erm)	This study
2251	SY378	Bacillus subtilis 3610	amyE::PcomGA-Ypet (cam); lacA::PpksC-mTurq (erm)	This study
2252	SY379	Bacillus subtilis 3610	amyE::PcomGA-Ypet (cam); lacA::PdhbA-mTurq (erm)	This study
2253	SY380	Bacillus subtilis 3610	amyE::PcomGA-Ypet (cam); lacA::PbacA-mTurq (erm)	This study
2254	SY381	Bacillus subtilis 3610	amyE::PcomGA-Ypet (cam); lacA::PppsA-mTurq (erm)	This study
2255	SY382	Bacillus subtilis 3610	amyE::PcomGA-Ypet (cam); lacA::PsrfAA-mTurq (erm)	This study
2256	SY383	Bacillus subtilis 3610	amyE::PcomGA-Ypet (cam); lacA::PsboA-mTurq (erm)	This study
2257	SY384	Bacillus subtilis 3610	amyE::PcomGA-Ypet (cam); lacA::PsunA-mTurq (erm)	This study
2258	SY385	Bacillus subtilis 3610	amyE::PcomGA-Ypet (cam); lacA::PcomQX-mTurq (erm)	This study
2262	SY389	Bacillus subtilis 3610	amyE::PcomGA-Ypet (cam); lacA::PskfA-mTurq (erm)	This study
2263	SY390	Bacillus subtilis 3610	amyE::PcomGA-Ypet (cam); lacA::PaprE-mTurq (erm)	This study
2265	SY392	Bacillus subtilis 3610	amyE::PpksC-Ypet (cam); lacA::PdhbA-mTurq (erm)	This study
2266	SY393	Bacillus subtilis 3610	amyE::PpksC-Ypet (cam); lacA::PbacA-mTurq (erm)	This study
2267	SY394	Bacillus subtilis 3610	amyE::PpksC-Ypet (cam); lacA::PppsA-mTurq (erm)	This study
2268	SY395	Bacillus subtilis 3610	amyE::PpksC-Ypet (cam); lacA::PsrfAA-mTurq (erm)	This study
2269	SY396	Bacillus subtilis 3610	amyE::PpksC-Ypet (cam); lacA::PsboA-mTurq (erm)	This study
2270	SY397	Bacillus subtilis 3610	amyE::PpksC-Ypet (cam); lacA::PsunA-mTurq (erm)	This study
2271	SY398	Bacillus subtilis 3610	amyE::PpksC-Ypet (cam); lacA::PcomQX-mTurq (erm)	This study
2275	SY402	Bacillus subtilis 3610	amyE::PpksC-Ypet (cam); lacA::PskfA-mTurq (erm)	This study
2276	SY403	Bacillus subtilis 3610	amyE::PpksC-Ypet (cam); lacA::PaprE-mTurq (erm)	This study
2277	SY235	Bacillus subtilis 3610	lacA::PsunA-mTurq (erm)	This study
2279	SY405	Bacillus subtilis 3610	amyE::PdhbA-Ypet (cam); lacA::PbacA-mTurq (erm)	This study
2280	SY406	Bacillus subtilis 3610	amyE::PdhbA-Ypet (cam); lacA::PppsA-mTurq (erm)	This study
2281	SY407	Bacillus subtilis 3610	amyE::PdhbA-Ypet (cam); lacA::PsrfAA-mTurq (erm)	This study
2282	SY408	Bacillus subtilis 3610	amyE::PdhbA-Ypet (cam); lacA::PsboA-mTurq (erm)	This study
2283	SY409	Bacillus subtilis 3610	amyE::PdhbA-Ypet (cam); lacA::PsunA-mTurq (erm)	This study
2284	SY410	Bacillus subtilis 3610	amyE::PdhbA-Ypet (cam); lacA::PcomQX-mTurq (erm)	This study
2288	SY414	Bacillus subtilis 3610	amyE::PdhbA-Ypet (cam); lacA::PskfA-mTurq (erm)	This study
2289	SY415	Bacillus subtilis 3610	amyE::PdhbA-Ypet (cam); lacA::PaprE-mTurq (erm)	This study
2291	SY417	Bacillus subtilis 3610	amyE::PbacA-Ypet (cam); lacA::PppsA-mTurq (erm)	This study
2292	SY418	Bacillus subtilis 3610	amyE::PbacA-Ypet (cam); lacA::PsrfAA-mTurq (erm)	This study
2293	SY419	Bacillus subtilis 3610	amyE::PbacA-Ypet (cam); lacA::PsboA-mTurq (erm)	This study
2294	SY420	Bacillus subtilis 3610	amyE::PbacA-Ypet (cam); lacA::PsunA-mTurq (erm)	This study
2295	SY421	Bacillus subtilis 3610	amyE::PbacA-Ypet (cam); lacA::PcomQX-mTurq (erm)	This study
2299	SY425	Bacillus subtilis 3610	amyE::PbacA-Ypet (cam); lacA::PskfA-mTurq (erm)	This study
2300	SY426	Bacillus subtilis 3610	amyE::PbacA-Ypet (cam); lacA::PaprE-mTurq (erm)	This study
2302	SY428	Bacillus subtilis 3610	amyE::PppsA-Ypet (cam); lacA::PsrfA-mTurq (erm)	This study
2303	SY429	Bacillus subtilis 3610	amyE::PppsA-Ypet (cam); lacA::PsboA-mTurq (erm)	This study
2304	SY430	Bacillus subtilis 3610	amyE::PppsA-Ypet (cam); lacA::PsunA-mTurq (erm)	This study
2305	SY431	Bacillus subtilis 3610	amyE::PppsA-Ypet (cam); lacA::PcomQX-mTurq (erm)	This study
2309	SY435	Bacillus subtilis 3610	amyE::PppsA-Ypet (cam); lacA::PskfA-mTurq (erm)	This study
2310	SY436	Bacillus subtilis 3610	amyE::PppsA-Ypet (cam); lacA::PaprE-mTurq (erm)	This study
2312	SY438	Bacillus subtilis 3610	amyE::PsrfAA-Ypet (cam); lacA::PsboA-mTurq (erm)	This study
2313	SY439	Bacillus subtilis 3610	amyE::PsrfAA-Ypet (cam); lacA::PsunA-mTurq (erm)	This study
2314	SY440	Bacillus subtilis 3610	amyE::PsrfAA-Ypet (cam); lacA::PcomQX-mTurq (erm)	This study
2318	SY444	Bacillus subtilis 3610	amyE::PsrfAA-Ypet (cam); lacA::PskfA-mTurq (erm)	This study
2319	SY445	Bacillus subtilis 3610	amyE::PsrfAA-Ypet (cam); lacA::PaprE-mTurq (erm)	This study
2321	SY447	Bacillus subtilis 3610	amyE::PsboA-Ypet (cam); lacA::PsunA-mTurq (erm)	This study
2322	SY448	Bacillus subtilis 3610	amyE::PsboA-Ypet (cam); lacA::PcomQX-mTurq (erm)	This study
2326	SY452	Bacillus subtilis 3610	amyE:: PsboA-Ypet (cam); lacA::PskfA-mTurq (erm)	This study
2327	SY453	Bacillus subtilis 3610	amyE::PsboA-Ypet (cam); lacA::PaprE-mTurq (erm)	This study
2329	SY455	Bacillus subtilis 3610	amyE::PsunA-Ypet (cam); lacA::PcomQX-mTurq (erm)	This study
2333	SY459	Bacillus subtilis 3610	amyE::PsunA-Ypet (cam); lacA::PskfA-mTurq (erm)	This study
2334	SY460	Bacillus subtilis 3610	amyE::PsunA-Ypet (cam); lacA::PaprE-mTurq (erm)	This study
2339	SY465	Bacillus subtilis 3610	amyE::PcomQX-Ypet (cam); lacA::PskfA-mTurq (erm)	This study
2340	SY466	Bacillus subtilis 3610	amyE::PcomQX-Ypet (cam); lacA::PaprE-mTurq (erm)	This study
2354	SY480	Bacillus subtilis 3610	amyE::PskfA-Ypet (cam); lacA::PaprE-mTurq (erm)	This study
2404	SY505	Bacillus subtilis 3610	amyE::PcomGA-Ypet (cam); lacA::PtapA-mTurq (erm)	This study
2405	SY506	Bacillus subtilis 3610	amyE::PcomGA-Ypet (cam); lacA::PsspB-mTurq (erm)	This study
2406	SY507	Bacillus subtilis 3610	amyE::PcomGA-Ypet (cam); lacA::Phag-mTurq (erm)	This study
2407	SY508	Bacillus subtilis 3610	amyE::PcomGA-Ypet (cam); lacA::PsdpA-mTurq (erm)	This study
2408	SY509	Bacillus subtilis 3610	amyE::PppsA-Ypet (cam); lacA::PtapA-mTurq (erm)	This study
2409	SY510	Bacillus subtilis 3610	amyE::PppsA-Ypet (cam); lacA::PsspB-mTurq (erm)	This study
2410	SY511	Bacillus subtilis 3610	amyE::PppsA-Ypet (cam); lacA::Phag-mTurq (erm)	This study
2411	SY512	Bacillus subtilis 3610	amyE::PppsA-Ypet (cam); lacA::PsdpA-mTurq (erm)	This study
2412	SY513	Bacillus subtilis 3610	amyE::PppsA-Ypet (cam); lacA::PcomGA-mTurq (erm)	This study
2413	SY514	Bacillus subtilis 3610	amyE::PppsA-Ypet (cam); lacA::PpksC-mTurq (erm)	This study
2414	SY515	Bacillus subtilis 3610	amyE::PppsA-Ypet (cam); lacA::PdhbA-mTurq (erm)	This study
2415	SY516	Bacillus subtilis 3610	amyE::PppsA-Ypet (cam); lacA::PbacA-mTurq (erm)	This study
2416	SY517	Bacillus subtilis 3610	amyE::PsrfAA-Ypet (cam); lacA::PtapA-mTurq (erm)	This study
2417	SY518	Bacillus subtilis 3610	amyE::PsrfAA-Ypet (cam); lacA::PsspB-mTurq (erm)	This study
2418	SY519	Bacillus subtilis 3610	amyE::PsrfAA-Ypet (cam); lacA::Phag-mTurq (erm)	This study
2419	SY520	Bacillus subtilis 3610	amyE::PsrfAA-Ypet (cam); lacA::PsdpA-mTurq (erm)	This study
2420	SY521	Bacillus subtilis 3610	amyE::PsrfAA-Ypet (cam); lacA::PcomGA-mTurq (erm)	This study
2421	SY522	Bacillus subtilis 3610	amyE::PsrfAA-Ypet (cam); lacA::PpksC-mTurq (erm)	This study
2422	SY523	Bacillus subtilis 3610	amyE::PsrfAA-Ypet (cam); lacA::PdhbA-mTurq (erm)	This study
2423	SY524	Bacillus subtilis 3610	amyE::PsrfAA-Ypet (cam); lacA::PbacA-mTurq (erm)	This study
2424	SY525	Bacillus subtilis 3610	amyE::PsrfAA-Ypet (cam); lacA::PppsA-mTurq (erm)	This study
2507		Bacillus subtilis 168	lacA::PdhbA-mTurq (erm)	This study
2508		Bacillus subtilis 168	lacA::PsboA-mTurq (erm)	This study
2509		Bacillus subtilis 168	lacA::PpksC-mTurq (erm)	This study
2510		Bacillus subtilis 168	lacA::PskfA-mTurq (erm)	This study
2511		Bacillus subtilis 168	lacA::Phag-mTurq (erm)	This study
2512		Bacillus subtilis 168	lacA::PaprE-mTurq (erm)	This study
2514		Bacillus subtilis 168	lacA::PtapA-mTurq (erm)	This study
2515		Bacillus subtilis 168	lacA::PppsA-mTurq (erm)	This study
2516		Bacillus subtilis 168	lacA::PsrfAA-mTurq (erm)	This study
2517		Bacillus subtilis 168	lacA::PsdpA-mTurq (erm)	This study
2518		Bacillus subtilis 168	lacA::PcomQX-mTurq (erm)	This study
2519		Bacillus subtilis 168	lacA::PcomGA-mTurq (erm)	This study
2520		Bacillus subtilis 168	lacA::PsspB-mTurq (erm)	This study
2522		Bacillus subtilis 168	lacA::PbacA-mTurq (erm)	This study
2530		Bacillus subtilis 168	amyE::PskfA-Ypet (cam)	This study
2531		Bacillus subtilis 168	amyE::PaprE-Ypet (cam)	This study
2538		Bacillus subtilis 168	lacA::PsunA-mTurq (erm)	This study
2586	SY554	Bacillus subtilis 3610	amyE::PspacC-Ypet (cam); lacA::PspacC-mTurq (erm)	This study
2587	SY555	Bacillus subtilis 3610	amyE::Phag-Ypet (cam); lacA::Phag-mTurq (erm)	This study
2588	SY556	Bacillus subtilis 3610	amyE::PtapA-Ypet (cam); lacA::PtapA-mTurq (erm)	This study
2589	SY557	Bacillus subtilis 3610	amyE::PsspB-Ypet (cam); lacA::PsspB-mTurq (erm)	This study
2590	SY558	Bacillus subtilis 3610	amyE::PsdpA-Ypet (cam); lacA::PsdpA-mTurq (erm)	This study
2591	SY559	Bacillus subtilis 3610	amyE::PcomGA-Ypet (cam); lacA::PcomGA-mTurq (erm)	This study
2592	SY560	Bacillus subtilis 3610	amyE::PpksC-Ypet (cam); lacA::PpksC-mTurq (erm)	This study
2593	SY561	Bacillus subtilis 3610	amyE::PbacA-Ypet (cam); lacA::PbacA-mTurq (erm)	This study
2594	SY562	Bacillus subtilis 3610	amyE::PppsA-Ypet (cam); lacA::PppsA-mTurq (erm)	This study
2595	SY563	Bacillus subtilis 3610	amyE::PsrfAA-Ypet (cam); lacA::PsrfAA-mTurq (erm)	This study
2596	SY564	Bacillus subtilis 3610	amyE::PsboA-Ypet (cam); lacA::PsboA-mTurq (erm)	This study
2597	SY565	Bacillus subtilis 3610	amyE::PcomQX-Ypet (cam); lacA::PcomQX-mTurq (erm)	This study
2601	SY569	Bacillus subtilis 3610	amyE::PskfA-Ypet (cam); lacA::PskfA-mTurq (erm)	This study
2602	SY570	Bacillus subtilis 3610	amyE::PaprE-Ypet (cam); lacA::PaprE-mTurq (erm)	This study
2603	SY571	Bacillus subtilis 3610	amyE::PdhbA-Ypet (cam); lacA::PdhbA-mTurq (erm)	This study
2605	SY572	Bacillus subtilis 3610	amyE::PskfA-Ypet (cam); lacA::PsdpA-mTurq (erm)	This study
2606	SY573	Bacillus subtilis 3610	amyE::PsspB-Ypet (cam); lacA::PtapA-mTurq (erm)	This study
2607	SY574	Bacillus subtilis 3610	amyE::Phag-Ypet (cam); lacA::PtapA-mTurq (erm)	This study
2608	SY575	Bacillus subtilis 3610	amyE::Phag-Ypet (cam); lacA::PsspB-mTurq (erm)	This study
2609	SY576	Bacillus subtilis 3610	amyE::PsdpA-Ypet (cam); lacA::PtapA-mTurq (erm)	This study
2610	SY577	Bacillus subtilis 3610	amyE::PsdpA-Ypet (cam); lacA::PsspB-mTurq (erm)	This study
2611	SY578	Bacillus subtilis 3610	amyE::PsdpA-Ypet (cam); lacA::Phag-mTurq (erm)	This study
2612	SY579	Bacillus subtilis 3610	amyE::PpksC-Ypet (cam); lacA::PtapA-mTurq (erm)	This study
2613	SY580	Bacillus subtilis 3610	amyE::PpksC-Ypet (cam); lacA::PsspB-mTurq (erm)	This study
2614	SY581	Bacillus subtilis 3610	amyE::PpksC-Ypet (cam); lacA::PsdpA-mTurq (erm)	This study
2615	SY582	Bacillus subtilis 3610	amyE::PpksC-Ypet (cam); lacA::PcomGA-mTurq (erm)	This study
2616	SY583	Bacillus subtilis 3610	amyE::PdhbA-Ypet (cam); lacA::PtapA-mTurq (erm)	This study
2617	SY584	Bacillus subtilis 3610	amyE::PdhbA-Ypet (cam); lacA::PsspB-mTurq (erm)	This study
2618	SY585	Bacillus subtilis 3610	amyE::PdhbA-Ypet (cam); lacA::Phag-mTurq (erm)	This study
2619	SY586	Bacillus subtilis 3610	amyE::PdhbA-Ypet (cam); lacA::PsdpA-mTurq (erm)	This study
2620	SY587	Bacillus subtilis 3610	amyE::PdhbA-Ypet (cam); lacA::PcomGA-mTurq (erm)	This study
2621	SY588	Bacillus subtilis 3610	amyE::PdhbA-Ypet (cam); lacA::PpksC-mTurq (erm)	This study
2622	SY589	Bacillus subtilis 3610	amyE::PbacA-Ypet (cam); lacA::PtapA-mTurq (erm)	This study
2623	SY590	Bacillus subtilis 3610	amyE::PbacA-Ypet (cam); lacA::PsspB-mTurq (erm)	This study
2624	SY591	Bacillus subtilis 3610	amyE::PbacA-Ypet (cam); lacA::Phag-mTurq (erm)	This study
2625	SY592	Bacillus subtilis 3610	amyE::PbacA-Ypet (cam); lacA::PsdpA-mTurq (erm)	This study
2626	SY593	Bacillus subtilis 3610	amyE::PbacA-Ypet (cam); lacA::PcomGA-mTurq (erm)	This study
2627	SY594	Bacillus subtilis 3610	amyE::PbacA-Ypet (cam); lacA::PpksC-mTurq (erm)	This study
2628	SY595	Bacillus subtilis 3610	amyE::PbacA-Ypet (cam); lacA::PdhbA-mTurq (erm)	This study
2629	SY596	Bacillus subtilis 3610	amyE::PsboA-Ypet (cam); lacA::PtapA-mTurq (erm)	This study
2630	SY597	Bacillus subtilis 3610	amyE::PsboA-Ypet (cam); lacA::PsspB-mTurq (erm)	This study
2631	SY598	Bacillus subtilis 3610	amyE::PsboA-Ypet (cam); lacA::Phag-mTurq (erm)	This study
2632	SY599	Bacillus subtilis 3610	amyE::PsboA-Ypet (cam); lacA::PsdpA-mTurq (erm)	This study
2633	SY600	Bacillus subtilis 3610	amyE::PsboA-Ypet (cam); lacA::PcomGA-mTurq (erm)	This study
2634	SY601	Bacillus subtilis 3610	amyE::PsboA-Ypet (cam); lacA::PpksC-mTurq (erm)	This study
2635	SY602	Bacillus subtilis 3610	amyE::PsboA-Ypet (cam); lacA::PdhbA-mTurq (erm)	This study
2636	SY603	Bacillus subtilis 3610	amyE::PsboA-Ypet (cam); lacA::PbacA-mTurq (erm)	This study
2637	SY604	Bacillus subtilis 3610	amyE::PsboA-Ypet (cam); lacA::PppsA-mTurq (erm)	This study
2638	SY605	Bacillus subtilis 3610	amyE::PsboA-Ypet (cam); lacA::PsrfAA-mTurq (erm)	This study
2639	SY606	Bacillus subtilis 3610	amyE::PcomQX-Ypet (cam); lacA::PtapA-mTurq (erm)	This study
2640	SY607	Bacillus subtilis 3610	amyE::PcomQX-Ypet (cam); lacA::PsspB-mTurq (erm)	This study
2641	SY608	Bacillus subtilis 3610	amyE::PcomQX-Ypet (cam); lacA::Phag-mTurq (erm)	This study
2642	SY609	Bacillus subtilis 3610	amyE::PcomQX-Ypet (cam); lacA::PsdpA-mTurq (erm)	This study
2643	SY610	Bacillus subtilis 3610	amyE::PcomQX-Ypet (cam); lacA::PcomGA-mTurq (erm)	This study
2644	SY611	Bacillus subtilis 3610	amyE::PcomQX-Ypet (cam); lacA::PpksC-mTurq (erm)	This study
2645	SY612	Bacillus subtilis 3610	amyE::PcomQX-Ypet (cam); lacA::PdhbA-mTurq (erm)	This study
2646	SY613	Bacillus subtilis 3610	amyE::PcomQX-Ypet (cam); lacA::PbacA-mTurq (erm)	This study
2647	SY614	Bacillus subtilis 3610	amyE::PcomQX-Ypet (cam); lacA::PppsA-mTurq (erm)	This study
2648	SY615	Bacillus subtilis 3610	amyE::PcomQX-Ypet (cam); lacA::PsrfAA-mTurq (erm)	This study
2649	SY616	Bacillus subtilis 3610	amyE::PcomQX-Ypet (cam); lacA::PsboA-mTurq (erm)	This study
2650	SY617	Bacillus subtilis 3610	amyE::PskfA-Ypet (cam); lacA::PtapA-mTurq (erm)	This study
2651	SY618	Bacillus subtilis 3610	amyE::PskfA-Ypet (cam); lacA::PsspB-mTurq (erm)	This study
2652	SY619	Bacillus subtilis 3610	amyE::PskfA-Ypet (cam); lacA::Phag-mTurq (erm)	This study
2653	SY620	Bacillus subtilis 3610	amyE::PskfA-Ypet (cam); lacA::PsdpA-mTurq (erm)	This study
2654	SY621	Bacillus subtilis 3610	amyE::PskfA-Ypet (cam); lacA::PcomGA-mTurq (erm)	This study
2655	SY622	Bacillus subtilis 3610	amyE::PskfA-Ypet (cam); lacA::PpksC-mTurq (erm)	This study
2656	SY623	Bacillus subtilis 3610	amyE::PskfA-Ypet (cam); lacA::PdhbA-mTurq (erm)	This study
2657	SY624	Bacillus subtilis 3610	amyE::PskfA-Ypet (cam); lacA::PbacA-mTurq (erm)	This study
2658	SY625	Bacillus subtilis 3610	amyE::PskfA-Ypet (cam); lacA::PppsA-mTurq (erm)	This study
2659	SY626	Bacillus subtilis 3610	amyE::PskfA-Ypet (cam); lacA::PsrfAA-mTurq (erm)	This study
2660	SY627	Bacillus subtilis 3610	amyE::PskfA-Ypet (cam); lacA::PsboA-mTurq (erm)	This study
2661	SY628	Bacillus subtilis 3610	amyE::PskfA-Ypet (cam); lacA::PcomQX-mTurq (erm)	This study
2662	SY629	Bacillus subtilis 3610	amyE::PaprE-Ypet (cam); lacA::PtapA-mTurq (erm)	This study
2663	SY630	Bacillus subtilis 3610	amyE::PaprE-Ypet (cam); lacA::PsspB-mTurq (erm)	This study
2664	SY631	Bacillus subtilis 3610	amyE::PaprE-Ypet (cam); lacA::Phag-mTurq (erm)	This study
2665	SY632	Bacillus subtilis 3610	amyE::PaprE-Ypet (cam); lacA::PsdpA-mTurq (erm)	This study
2666	SY633	Bacillus subtilis 3610	amyE::PaprE-Ypet (cam); lacA::PcomGA-mTurq (erm)	This study
2667	SY634	Bacillus subtilis 3610	amyE::PaprE-Ypet (cam); lacA::PpksC-mTurq (erm)	This study
2668	SY635	Bacillus subtilis 3610	amyE::PaprE-Ypet (cam); lacA::PdhbA-mTurq (erm)	This study
2669	SY636	Bacillus subtilis 3610	amyE::PaprE-Ypet (cam); lacA::PbacA-mTurq (erm)	This study
2670	SY637	Bacillus subtilis 3610	amyE::PaprE-Ypet (cam); lacA::PppsA-mTurq (erm)	This study
2671	SY638	Bacillus subtilis 3610	amyE::PaprE-Ypet (cam); lacA::PsrfAA-mTurq (erm)	This study
2672	SY639	Bacillus subtilis 3610	amyE::PaprE-Ypet (cam); lacA::PsboA-mTurq (erm)	This study
2673	SY640	Bacillus subtilis 3610	amyE::PaprE-Ypet (cam); lacA::PcomQX-mTurq (erm)	This study
2674	SY641	Bacillus subtilis 3610	amyE::PaprE-Ypet (cam); lacA::PskfA-mTurq (erm)	This study

## Sheet: Tab 2--Microscopy Data
Strains used in this study
				Replicate 1				Replicate 2
ES Strain name (Pseudonym)	SY/AS strain name	Genotype		Periphery	Middle	Interior	Date	Periphery	Middle	Interior	Date
ES3 = NCIB3610		Wild type
2184	SY311	PtapA-Ypet (cam); Phag-mTurq (erm)		X	X	X	20191212
2185	SY312	PtapA-Ypet (cam); PdhbA-mTurq (erm)
2186	SY313	PtapA-Ypet (cam); PsdpA-mTurq (erm)		X	X	X	20191230
2187	SY314	PtapA-Ypet (cam); PsspB-mTurq (erm)
2188	SY315	PtapA-Ypet (cam); PcomGA-mTurq (erm)
2190	SY317	PtapA-Ypet (cam); PpksC-mTurq (erm)
2191	SY318	PtapA-Ypet (cam); PbacA-mTurq (erm)		X		X	20191115
2192	SY319	PtapA-Ypet (cam); PppsA-mTurq (erm)
2193	SY320	PtapA-Ypet (cam); PsrfAA-mTurq (erm)
2194	SY321	PtapA-Ypet (cam); PsboA-mTurq (erm)
2195	SY322	PtapA-Ypet (cam); PsunA-mTurq (erm)
2196	SY323	PtapA-Ypet (cam); PcomQX-mTurq (erm)
2200	SY327	PtapA-Ypet (cam); PskfA-mTurq (erm)
2201	SY328	PtapA-Ypet (cam); PaprE-mTurq (erm)
2202	SY329	PsspB-Ypet (cam); Phag-mTurq (erm)		X	X	X	20191230	X		X	20191115
2203	SY330	PsspB-Ypet (cam); PsdpA-mTurq (erm)		X	X	X	20191231
2204	SY331	PsspB-Ypet (cam); PcomGA-mTurq (erm)
2206	SY333	PsspB-Ypet (cam); PpksC-mTurq (erm)
2207	SY334	PsspB-Ypet (cam); PdhbA-mTurq (erm)
2208	SY335	PsspB-Ypet (cam); PbacA-mTurq (erm)
2209	SY336	PsspB-Ypet (cam); PppsA-mTurq (erm)
2210	SY337	PsspB-Ypet (cam); PsrfAA-mTurq (erm)
2211	SY338	PsspB-Ypet (cam); PsboA-mTurq (erm)
2212	SY339	PsspB-Ypet (cam); PsunA-mTurq (erm)
2213	SY340	PsspB-Ypet (cam); PcomQX-mTurq (erm)		X	X	X	20191231
2217	SY344	PsspB-Ypet (cam); PskfA-mTurq (erm)
2218	SY345	PsspB-Ypet (cam); PaprE-mTurq (erm)		X	X	X	20191231
2219	SY346	Phag-Ypet (cam); PsdpA-mTurq (erm)		X	X	X	20191212
2220	SY347	Phag-Ypet (cam); PdhbA-mTurq (erm)
2221	SY348	Phag-Ypet (cam); PcomGA-mTurq (erm)
2223	SY350	Phag-Ypet (cam); PpksC-mTurq (erm)		X	X	X	20200109
2224	SY351	Phag-Ypet (cam); PbacA-mTurq (erm)		X	X	X	20200109
2225	SY352	Phag-Ypet (cam); PppsA-mTurq (erm)
2226	SY353	Phag-Ypet (cam); PsrfAA-mTurq (erm)
2227	SY354	Phag-Ypet (cam); PsboA-mTurq (erm)
2228	SY355	Phag-Ypet (cam); PsunA-mTurq (erm)
2229	SY356	Phag-Ypet (cam); PcomQX-mTurq (erm)
2233	SY360	Phag-Ypet (cam); PskfA-mTurq (erm)
2234	SY361	Phag-Ypet (cam); PaprE-mTurq (erm)
2235	SY362	PsdpA-Ypet (cam); PdhbA-mTurq (erm)
2236	SY363	PsdpA-Ypet (cam); PcomGA-mTurq (erm)
2238	SY365	PsdpA-Ypet (cam); PpksC-mTurq (erm)		X	X	X	20200109
2239	SY366	PsdpA-Ypet (cam); PbacA-mTurq (erm)
2240	SY367	PsdpA-Ypet (cam); PppsA-mTurq (erm)
2241	SY368	PsdpA-Ypet (cam); PsrfAA-mTurq (erm)
2242	SY369	PsdpA-Ypet (cam); PsboA-mTurq (erm)
2243	SY370	PsdpA-Ypet (cam); PsunA-mTurq (erm)
2244	SY371	PsdpA-Ypet (cam) ; PcomQX-mTurq (erm)
2248	SY375	PsdpA-Ypet (cam); PskfA-mTurq (erm)		X	X	X	20200118	X		X	20191120
2249	SY376	PsdpA-Ypet (cam); PaprE-mTurq (erm)		X		X	20191118
2251	SY378	PcomGA-Ypet (cam); PpksC-mTurq (erm)
2252	SY379	PcomGA-Ypet (cam); PdhbA-mTurq (erm)
2253	SY380	PcomGA-Ypet (cam); PbacA-mTurq (erm)
2254	SY381	PcomGA-Ypet (cam); PppsA-mTurq (erm)
2255	SY382	PcomGA-Ypet (cam); PsrfAA-mTurq (erm)
2256	SY383	PcomGA-Ypet (cam); PsboA-mTurq (erm)
2257	SY384	PcomGA-Ypet (cam); PsunA-mTurq (erm)
2258	SY385	PcomGA-Ypet (cam); PcomQX-mTurq (erm)
2262	SY389	PcomGA-Ypet (cam); PskfA-mTurq (erm)
2263	SY390	PcomGA-Ypet (cam); PaprE-mTurq (erm)		X		X	20191120	Not in supplemental because comGA is expressed at very low levels
2265	SY392	PpksC-Ypet (cam); PdhbA-mTurq (erm)
2266	SY393	PpksC-Ypet (cam); PbacA-mTurq (erm)		X	X		20191211
2267	SY394	PpksC-Ypet (cam); PppsA-mTurq (erm)
2268	SY395	PpksC-Ypet (cam); PsrfAA-mTurq (erm)
2269	SY396	PpksC-Ypet (cam); PsboA-mTurq (erm)
2270	SY397	PpksC-Ypet (cam); PsunA-mTurq (erm)
2271	SY398	PpksC-Ypet (cam); PcomQX-mTurq (erm)		X	X	X	20191217
2275	SY402	PpksC-Ypet (cam); PskfA-mTurq (erm)
2276	SY403	PpksC-Ypet (cam); PaprE-mTurq (erm)		X	X	X	20200118	X		X	20191113
2279	SY405	PdhbA-Ypet (cam); PbacA-mTurq (erm)		X		X	20191113
2280	SY406	PdhbA-Ypet (cam); PppsA-mTurq (erm)
2281	SY407	PdhbA-Ypet (cam); PsrfAA-mTurq (erm)
2282	SY408	PdhbA-Ypet (cam); PsboA-mTurq (erm)				X	20191112
2283	SY409	PdhbA-Ypet (cam); PsunA-mTurq (erm)
2284	SY410	PdhbA-Ypet (cam); PcomQX-mTurq (erm)		X	X	X	20191217
2288	SY414	PdhbA-Ypet (cam); PskfA-mTurq (erm)		X		X	20191119
2289	SY415	PdhbA-Ypet (cam); PaprE-mTurq (erm)		X		X	20191120
2291	SY417	PbacA-Ypet (cam); PppsA-mTurq (erm)
2292	SY418	PbacA-Ypet (cam); PsrfAA-mTurq (erm)
2293	SY419	PbacA-Ypet (cam); PsboA-mTurq (erm)
2294	SY420	PbacA-Ypet (cam); PsunA-mTurq (erm)
2295	SY421	PbacA-Ypet (cam); PcomQX-mTurq (erm)		X	X	X	20191212
2299	SY425	PbacA-Ypet (cam); PskfA-mTurq (erm)		X		X	20191119
2300	SY426	PbacA-Ypet (cam); PaprE-mTurq (erm)		X			20191118
2302	SY428	PppsA-Ypet (cam); PsrfA-mTurq (erm)		X		X	20191120
2303	SY429	PppsA-Ypet (cam); PsboA-mTurq (erm)
2304	SY430	PppsA-Ypet (cam); PsunA-mTurq (erm)
2305	SY431	PppsA-Ypet (cam); PcomQX-mTurq (erm)
2309	SY435	PppsA-Ypet (cam); PskfA-mTurq (erm)
2310	SY436	PppsA-Ypet (cam); PaprE-mTurq (erm)
2312	SY438	PsrfAA-Ypet (cam); PsboA-mTurq (erm)
2313	SY439	PsrfAA-Ypet (cam); PsunA-mTurq (erm)
2314	SY440	PsrfAA-Ypet (cam); PcomQX-mTurq (erm)
2318	SY444	PsrfAA-Ypet (cam); PskfA-mTurq (erm)
2319	SY445	PsrfAA-Ypet (cam); PaprE-mTurq (erm)
2321	SY447	PsboA-Ypet (cam); PsunA-mTurq (erm)
2322	SY448	PsboA-Ypet (cam); PcomQX-mTurq (erm)
2326	SY452	PsboA-Ypet (cam); PskfA-mTurq (erm)
2327	SY453	PsboA-Ypet (cam); PaprE-mTurq (erm)
2329	SY455	PsunA-Ypet (cam); PcomQX-mTurq (erm)
2333	SY459	PsunA-Ypet (cam); PskfA-mTurq (erm)
2334	SY460	PsunA-Ypet (cam); PaprE-mTurq (erm)
2339	SY465	PcomQX-Ypet (cam); PskfA-mTurq (erm)		X	X	X	20191218
2340	SY466	PcomQX-Ypet (cam); PaprE-mTurq (erm)		X	X	X	20191218
2354	SY480	PskfA-Ypet (cam); PaprE-mTurq (erm)
2404	SY505	PcomGA-Ypet (cam); PtapA-mTurq (erm)
2405	SY506	PcomGA-Ypet (cam); PsspB-mTurq (erm)
2406	SY507	PcomGA-Ypet (cam); Phag-mTurq (erm)
2407	SY508	PcomGA-Ypet (cam); PsdpA-mTurq (erm)
2408	SY509	PppsA-Ypet (cam); PtapA-mTurq (erm)
2409	SY510	PppsA-Ypet (cam); PsspB-mTurq (erm)
2410	SY511	PppsA-Ypet (cam); Phag-mTurq (erm)
2411	SY512	PppsA-Ypet (cam); PsdpA-mTurq (erm)
2412	SY513	PppsA-Ypet (cam); PcomGA-mTurq (erm)
2413	SY514	PppsA-Ypet (cam); PpksC-mTurq (erm)
2414	SY515	PppsA-Ypet (cam); PdhbA-mTurq (erm)
2415	SY516	PppsA-Ypet (cam); PbacA-mTurq (erm)
2416	SY517	PsrfAA-Ypet (cam); PtapA-mTurq (erm)
2417	SY518	PsrfAA-Ypet (cam); PsspB-mTurq (erm)
2418	SY519	PsrfAA-Ypet (cam); Phag-mTurq (erm)
2419	SY520	PsrfAA-Ypet (cam); PsdpA-mTurq (erm)
2420	SY521	PsrfAA-Ypet (cam); PcomGA-mTurq (erm)
2421	SY522	PsrfAA-Ypet (cam); PpksC-mTurq (erm)
2422	SY523	PsrfAA-Ypet (cam); PdhbA-mTurq (erm)		X		X	20191112	Not in supplemental because srfAA are expressed at very low levels
2423	SY524	PsrfAA-Ypet (cam); PbacA-mTurq (erm)		X		X	20191113	Not in supplemental because srfAA are expressed at very low levels
2424	SY525	PsrfAA-Ypet (cam); PppsA-mTurq (erm)
2586	SY554	PspacC-Ypet (cam); PspacC-mTurq (erm)
2587	SY555	Phag-Ypet (cam); Phag-mTurq (erm)
2588	SY556	PtapA-Ypet (cam); PtapA-mTurq (erm)
2589	SY557	PsspB-Ypet (cam); PsspB-mTurq (erm)
2590	SY558	PsdpA-Ypet (cam); PsdpA-mTurq (erm)
2591	SY559	PcomGA-Ypet (cam); PcomGA-mTurq (erm)
2592	SY560	PpksC-Ypet (cam); PpksC-mTurq (erm)
2593	SY561	PbacA-Ypet (cam); PbacA-mTurq (erm)
2594	SY562	PppsA-Ypet (cam); PppsA-mTurq (erm)
2595	SY563	PsrfAA-Ypet (cam); PsrfAA-mTurq (erm)
2596	SY564	PsboA-Ypet (cam); PsboA-mTurq (erm)
2597	SY565	PcomQX-Ypet (cam); PcomQX-mTurq (erm)
2601	SY569	PskfA-Ypet (cam); PskfA-mTurq (erm)
2602	SY570	PaprE-Ypet (cam); PaprE-mTurq (erm)
2603	SY571	PdhbA-Ypet (cam); PdhbA-mTurq (erm)
2605	SY572	PskfA-Ypet (cam); PsdpA-mTurq (erm)
2606	SY573	PsspB-Ypet (cam); PtapA-mTurq (erm)
2607	SY574	Phag-Ypet (cam); PtapA-mTurq (erm)
2608	SY575	Phag-Ypet (cam); PsspB-mTurq (erm)
2609	SY576	PsdpA-Ypet (cam); PtapA-mTurq (erm)
2610	SY577	PsdpA-Ypet (cam); PsspB-mTurq (erm)
2611	SY578	PsdpA-Ypet (cam); Phag-mTurq (erm)
2612	SY579	PpksC-Ypet (cam); PtapA-mTurq (erm)
2613	SY580	PpksC-Ypet (cam); PsspB-mTurq (erm)
2614	SY581	PpksC-Ypet (cam); PsdpA-mTurq (erm)
2615	SY582	PpksC-Ypet (cam); PcomGA-mTurq (erm)
2616	SY583	PdhbA-Ypet (cam); PtapA-mTurq (erm)
2617	SY584	PdhbA-Ypet (cam); PsspB-mTurq (erm)
2618	SY585	PdhbA-Ypet (cam); Phag-mTurq (erm)
2619	SY586	PdhbA-Ypet (cam); PsdpA-mTurq (erm)
2620	SY587	PdhbA-Ypet (cam); PcomGA-mTurq (erm)
2621	SY588	PdhbA-Ypet (cam); PpksC-mTurq (erm)
2622	SY589	PbacA-Ypet (cam); PtapA-mTurq (erm)
2623	SY590	PbacA-Ypet (cam); PsspB-mTurq (erm)
2624	SY591	PbacA-Ypet (cam); Phag-mTurq (erm)
2625	SY592	PbacA-Ypet (cam); PsdpA-mTurq (erm)
2626	SY593	PbacA-Ypet (cam); PcomGA-mTurq (erm)
2627	SY594	PbacA-Ypet (cam); PpksC-mTurq (erm)
2628	SY595	PbacA-Ypet (cam); PdhbA-mTurq (erm)
2629	SY596	PsboA-Ypet (cam); PtapA-mTurq (erm)
2630	SY597	PsboA-Ypet (cam); PsspB-mTurq (erm)
2631	SY598	PsboA-Ypet (cam); Phag-mTurq (erm)
2632	SY599	PsboA-Ypet (cam); PsdpA-mTurq (erm)
2633	SY600	PsboA-Ypet (cam); PcomGA-mTurq (erm)
2634	SY601	PsboA-Ypet (cam); PpksC-mTurq (erm)
2635	SY602	PsboA-Ypet (cam); PdhbA-mTurq (erm)
2636	SY603	PsboA-Ypet (cam); PbacA-mTurq (erm)
2637	SY604	PsboA-Ypet (cam); PppsA-mTurq (erm)
2638	SY605	PsboA-Ypet (cam); PsrfAA-mTurq (erm)
2639	SY606	PcomQX-Ypet (cam); PtapA-mTurq (erm)
2640	SY607	PcomQX-Ypet (cam); PsspB-mTurq (erm)
2641	SY608	PcomQX-Ypet (cam); Phag-mTurq (erm)
2642	SY609	PcomQX-Ypet (cam); PsdpA-mTurq (erm)
2643	SY610	PcomQX-Ypet (cam); PcomGA-mTurq (erm)
2644	SY611	PcomQX-Ypet (cam); PpksC-mTurq (erm)
2645	SY612	PcomQX-Ypet (cam); PdhbA-mTurq (erm)
2646	SY613	PcomQX-Ypet (cam); PbacA-mTurq (erm)
2647	SY614	PcomQX-Ypet (cam); PppsA-mTurq (erm)
2648	SY615	PcomQX-Ypet (cam); PsrfAA-mTurq (erm)
2649	SY616	PcomQX-Ypet (cam); PsboA-mTurq (erm)
2650	SY617	PskfA-Ypet (cam); PtapA-mTurq (erm)
2651	SY618	PskfA-Ypet (cam); PsspB-mTurq (erm)
2652	SY619	PskfA-Ypet (cam); Phag-mTurq (erm)
2653	SY620	PskfA-Ypet (cam); PsdpA-mTurq (erm)
2654	SY621	PskfA-Ypet (cam); PcomGA-mTurq (erm)
2655	SY622	PskfA-Ypet (cam); PpksC-mTurq (erm)
2656	SY623	PskfA-Ypet (cam); PdhbA-mTurq (erm)
2657	SY624	PskfA-Ypet (cam); PbacA-mTurq (erm)
2658	SY625	PskfA-Ypet (cam); PppsA-mTurq (erm)
2659	SY626	PskfA-Ypet (cam); PsrfAA-mTurq (erm)
2660	SY627	PskfA-Ypet (cam); PsboA-mTurq (erm)
2661	SY628	PskfA-Ypet (cam); PcomQX-mTurq (erm)
2662	SY629	PaprE-Ypet (cam); PtapA-mTurq (erm)
2663	SY630	PaprE-Ypet (cam); PsspB-mTurq (erm)
2664	SY631	PaprE-Ypet (cam); Phag-mTurq (erm)
2665	SY632	PaprE-Ypet (cam); PsdpA-mTurq (erm)
2666	SY633	PaprE-Ypet (cam); PcomGA-mTurq (erm)
2667	SY634	PaprE-Ypet (cam); PpksC-mTurq (erm)
2668	SY635	PaprE-Ypet (cam); PdhbA-mTurq (erm)
2669	SY636	PaprE-Ypet (cam); PbacA-mTurq (erm)
2670	SY637	PaprE-Ypet (cam); PppsA-mTurq (erm)
2671	SY638	PaprE-Ypet (cam); PsrfAA-mTurq (erm)
2672	SY639	PaprE-Ypet (cam); PsboA-mTurq (erm)
2673	SY640	PaprE-Ypet (cam); PcomQX-mTurq (erm)
2674	SY641	PaprE-Ypet (cam); PskfA-mTurq (erm)

## Sheet: Tab 3--FC Data
Strains used in this study				Flow cytometry plot?	Flow cytometry plot?
				(Supplemental Fig 4A)	(Supplemental Fig 4B)
ES Strain (Pseudonym)	SY/AS strain name	Genotype
2090	AS128	PtapA-Ypet (cam)		X
2091	AS129	PsdpA-Ypet (cam)		X
2092	AS130	PsspB-Ypet (cam)		X
2093	AS131	PcomGA-Ypet (cam)		X
2095	AS133	PpksC-Ypet (cam)		X
2096	AS134	PdhbA-Ypet (cam)		X
2097	AS135	PbacA-Ypet (cam)		X
2098	AS136	PppsA-Ypet (cam)		X
2099	AS137	PsrfAA-Ypet (cam)		X
2100	AS138	PsboA-Ypet (cam)		X
2102	AS140	PcomQX-Ypet (cam)		X
2142	SY297; AS158	PskfA-Ypet (cam)		X
2059	SY252	Phag-mTurq (erm)		X
3 = NCIB3610		Wild type			X
2184	SY311	PtapA-Ypet (cam); Phag-mTurq (erm)			X
2185	SY312	PtapA-Ypet (cam); PdhbA-mTurq (erm)			X
2186	SY313	PtapA-Ypet (cam); PsdpA-mTurq (erm)			X
2187	SY314	PtapA-Ypet (cam); PsspB-mTurq (erm)			X
2188	SY315	PtapA-Ypet (cam); PcomGA-mTurq (erm)			X
2190	SY317	PtapA-Ypet (cam); PpksC-mTurq (erm)			X
2191	SY318	PtapA-Ypet (cam); PbacA-mTurq (erm)			X
2192	SY319	PtapA-Ypet (cam); PppsA-mTurq (erm)			X
2193	SY320	PtapA-Ypet (cam); PsrfAA-mTurq (erm)			X
2194	SY321	PtapA-Ypet (cam); PsboA-mTurq (erm)			X
2195	SY322	PtapA-Ypet (cam); PsunA-mTurq (erm)			NO
2196	SY323	PtapA-Ypet (cam); PcomQX-mTurq (erm)			X
2200	SY327	PtapA-Ypet (cam); PskfA-mTurq (erm)			X
2201	SY328	PtapA-Ypet (cam); PaprE-mTurq (erm)			X
2202	SY329	PsspB-Ypet (cam); Phag-mTurq (erm)			X
2203	SY330	PsspB-Ypet (cam); PsdpA-mTurq (erm)			X
2204	SY331	PsspB-Ypet (cam); PcomGA-mTurq (erm)			X
2206	SY333	PsspB-Ypet (cam); PpksC-mTurq (erm)			X
2207	SY334	PsspB-Ypet (cam); PdhbA-mTurq (erm)			X
2208	SY335	PsspB-Ypet (cam); PbacA-mTurq (erm)			In Figure 5
2209	SY336	PsspB-Ypet (cam); PppsA-mTurq (erm)			X
2210	SY337	PsspB-Ypet (cam); PsrfAA-mTurq (erm)			X
2211	SY338	PsspB-Ypet (cam); PsboA-mTurq (erm)			X
2212	SY339	PsspB-Ypet (cam); PsunA-mTurq (erm)			NO
2213	SY340	PsspB-Ypet (cam); PcomQX-mTurq (erm)			X
2217	SY344	PsspB-Ypet (cam); PskfA-mTurq (erm)			X
2218	SY345	PsspB-Ypet (cam); PaprE-mTurq (erm)			X
2219	SY346	Phag-Ypet (cam); PsdpA-mTurq (erm)			X
2220	SY347	Phag-Ypet (cam); PdhbA-mTurq (erm)			X
2221	SY348	Phag-Ypet (cam); PcomGA-mTurq (erm)			X
2223	SY350	Phag-Ypet (cam); PpksC-mTurq (erm)			X
2224	SY351	Phag-Ypet (cam); PbacA-mTurq (erm)			X
2225	SY352	Phag-Ypet (cam); PppsA-mTurq (erm)			X
2226	SY353	Phag-Ypet (cam); PsrfAA-mTurq (erm)			X
2227	SY354	Phag-Ypet (cam); PsboA-mTurq (erm)			X
2228	SY355	Phag-Ypet (cam); PsunA-mTurq (erm)			NO
2229	SY356	Phag-Ypet (cam); PcomQX-mTurq (erm)			X
2233	SY360	Phag-Ypet (cam); PskfA-mTurq (erm)			X
2234	SY361	Phag-Ypet (cam); PaprE-mTurq (erm)			X
2235	SY362	PsdpA-Ypet (cam); PdhbA-mTurq (erm)			X
2236	SY363	PsdpA-Ypet (cam); PcomGA-mTurq (erm)			X
2238	SY365	PsdpA-Ypet (cam); PpksC-mTurq (erm)			X
2239	SY366	PsdpA-Ypet (cam); PbacA-mTurq (erm)			X
2240	SY367	PsdpA-Ypet (cam); PppsA-mTurq (erm)			X
2241	SY368	PsdpA-Ypet (cam); PsrfAA-mTurq (erm)			X
2242	SY369	PsdpA-Ypet (cam); PsboA-mTurq (erm)			X
2243	SY370	PsdpA-Ypet (cam); PsunA-mTurq (erm)			NO
2244	SY371	PsdpA-Ypet (cam) ; PcomQX-mTurq (erm)			X
2248	SY375	PsdpA-Ypet (cam); PskfA-mTurq (erm)			X
2249	SY376	PsdpA-Ypet (cam); PaprE-mTurq (erm)			X
2251	SY378	PcomGA-Ypet (cam); PpksC-mTurq (erm)			X
2252	SY379	PcomGA-Ypet (cam); PdhbA-mTurq (erm)			X
2253	SY380	PcomGA-Ypet (cam); PbacA-mTurq (erm)			X
2254	SY381	PcomGA-Ypet (cam); PppsA-mTurq (erm)			X
2255	SY382	PcomGA-Ypet (cam); PsrfAA-mTurq (erm)			X
2256	SY383	PcomGA-Ypet (cam); PsboA-mTurq (erm)			X
2257	SY384	PcomGA-Ypet (cam); PsunA-mTurq (erm)			NO
2258	SY385	PcomGA-Ypet (cam); PcomQX-mTurq (erm)			X
2262	SY389	PcomGA-Ypet (cam); PskfA-mTurq (erm)			X
2263	SY390	PcomGA-Ypet (cam); PaprE-mTurq (erm)			X
2265	SY392	PpksC-Ypet (cam); PdhbA-mTurq (erm)			X
2266	SY393	PpksC-Ypet (cam); PbacA-mTurq (erm)			X
2267	SY394	PpksC-Ypet (cam); PppsA-mTurq (erm)			X
2268	SY395	PpksC-Ypet (cam); PsrfAA-mTurq (erm)			X
2269	SY396	PpksC-Ypet (cam); PsboA-mTurq (erm)			X
2270	SY397	PpksC-Ypet (cam); PsunA-mTurq (erm)			NO
2271	SY398	PpksC-Ypet (cam); PcomQX-mTurq (erm)			X
2275	SY402	PpksC-Ypet (cam); PskfA-mTurq (erm)			X
2276	SY403	PpksC-Ypet (cam); PaprE-mTurq (erm)			X
2279	SY405	PdhbA-Ypet (cam); PbacA-mTurq (erm)			X
2280	SY406	PdhbA-Ypet (cam); PppsA-mTurq (erm)			X
2281	SY407	PdhbA-Ypet (cam); PsrfAA-mTurq (erm)			X
2282	SY408	PdhbA-Ypet (cam); PsboA-mTurq (erm)			X
2283	SY409	PdhbA-Ypet (cam); PsunA-mTurq (erm)			NO
2284	SY410	PdhbA-Ypet (cam); PcomQX-mTurq (erm)			MISSING
2288	SY414	PdhbA-Ypet (cam); PskfA-mTurq (erm)			X
2289	SY415	PdhbA-Ypet (cam); PaprE-mTurq (erm)			X
2291	SY417	PbacA-Ypet (cam); PppsA-mTurq (erm)			X
2292	SY418	PbacA-Ypet (cam); PsrfAA-mTurq (erm)			X
2293	SY419	PbacA-Ypet (cam); PsboA-mTurq (erm)			X
2294	SY420	PbacA-Ypet (cam); PsunA-mTurq (erm)			NO
2295	SY421	PbacA-Ypet (cam); PcomQX-mTurq (erm)			X
2299	SY425	PbacA-Ypet (cam); PskfA-mTurq (erm)			X
2300	SY426	PbacA-Ypet (cam); PaprE-mTurq (erm)			X
2302	SY428	PppsA-Ypet (cam); PsrfA-mTurq (erm)			X
2303	SY429	PppsA-Ypet (cam); PsboA-mTurq (erm)			MISSING
2304	SY430	PppsA-Ypet (cam); PsunA-mTurq (erm)			NO
2305	SY431	PppsA-Ypet (cam); PcomQX-mTurq (erm)			X
2309	SY435	PppsA-Ypet (cam); PskfA-mTurq (erm)			X
2310	SY436	PppsA-Ypet (cam); PaprE-mTurq (erm)			X
2312	SY438	PsrfAA-Ypet (cam); PsboA-mTurq (erm)			X
2313	SY439	PsrfAA-Ypet (cam); PsunA-mTurq (erm)			NO
2314	SY440	PsrfAA-Ypet (cam); PcomQX-mTurq (erm)			X
2318	SY444	PsrfAA-Ypet (cam); PskfA-mTurq (erm)			X
2319	SY445	PsrfAA-Ypet (cam); PaprE-mTurq (erm)			X
2321	SY447	PsboA-Ypet (cam); PsunA-mTurq (erm)			NO
2322	SY448	PsboA-Ypet (cam); PcomQX-mTurq (erm)			X
2326	SY452	PsboA-Ypet (cam); PskfA-mTurq (erm)			X
2327	SY453	PsboA-Ypet (cam); PaprE-mTurq (erm)			X
2329	SY455	PsunA-Ypet (cam); PcomQX-mTurq (erm)			NO
2333	SY459	PsunA-Ypet (cam); PskfA-mTurq (erm)			NO
2334	SY460	PsunA-Ypet (cam); PaprE-mTurq (erm)			NO
2339	SY465	PcomQX-Ypet (cam); PskfA-mTurq (erm)			X
2340	SY466	PcomQX-Ypet (cam); PaprE-mTurq (erm)			X
2354	SY480	PskfA-Ypet (cam); PaprE-mTurq (erm)			X
2404	SY505	PcomGA-Ypet (cam); PtapA-mTurq (erm)			X
2405	SY506	PcomGA-Ypet (cam); PsspB-mTurq (erm)			X
2406	SY507	PcomGA-Ypet (cam); Phag-mTurq (erm)			X
2407	SY508	PcomGA-Ypet (cam); PsdpA-mTurq (erm)			X
2408	SY509	PppsA-Ypet (cam); PtapA-mTurq (erm)			X
2409	SY510	PppsA-Ypet (cam); PsspB-mTurq (erm)			X
2410	SY511	PppsA-Ypet (cam); Phag-mTurq (erm)			X
2411	SY512	PppsA-Ypet (cam); PsdpA-mTurq (erm)			X
2412	SY513	PppsA-Ypet (cam); PcomGA-mTurq (erm)			X
2413	SY514	PppsA-Ypet (cam); PpksC-mTurq (erm)			X
2414	SY515	PppsA-Ypet (cam); PdhbA-mTurq (erm)			X
2415	SY516	PppsA-Ypet (cam); PbacA-mTurq (erm)			X
2416	SY517	PsrfAA-Ypet (cam); PtapA-mTurq (erm)			X
2417	SY518	PsrfAA-Ypet (cam); PsspB-mTurq (erm)			X
2418	SY519	PsrfAA-Ypet (cam); Phag-mTurq (erm)			X
2419	SY520	PsrfAA-Ypet (cam); PsdpA-mTurq (erm)			X
2420	SY521	PsrfAA-Ypet (cam); PcomGA-mTurq (erm)			X
2421	SY522	PsrfAA-Ypet (cam); PpksC-mTurq (erm)			X
2422	SY523	PsrfAA-Ypet (cam); PdhbA-mTurq (erm)			X
2423	SY524	PsrfAA-Ypet (cam); PbacA-mTurq (erm)			X
2424	SY525	PsrfAA-Ypet (cam); PppsA-mTurq (erm)			X
2586	SY554	PspacC-Ypet (cam); PspacC-mTurq (erm)			X
2587	SY555	Phag-Ypet (cam); Phag-mTurq (erm)			X
2588	SY556	PtapA-Ypet (cam); PtapA-mTurq (erm)			X
2589	SY557	PsspB-Ypet (cam); PsspB-mTurq (erm)			X
2590	SY558	PsdpA-Ypet (cam); PsdpA-mTurq (erm)			X
2591	SY559	PcomGA-Ypet (cam); PcomGA-mTurq (erm)			X
2592	SY560	PpksC-Ypet (cam); PpksC-mTurq (erm)			X
2593	SY561	PbacA-Ypet (cam); PbacA-mTurq (erm)			X
2594	SY562	PppsA-Ypet (cam); PppsA-mTurq (erm)			X
2595	SY563	PsrfAA-Ypet (cam); PsrfAA-mTurq (erm)			X
2596	SY564	PsboA-Ypet (cam); PsboA-mTurq (erm)			X
2597	SY565	PcomQX-Ypet (cam); PcomQX-mTurq (erm)			X
2601	SY569	PskfA-Ypet (cam); PskfA-mTurq (erm)			X
2602	SY570	PaprE-Ypet (cam); PaprE-mTurq (erm)			X
2603	SY571	PdhbA-Ypet (cam); PdhbA-mTurq (erm)			X
